# Supplementary material for: Medical vs. Organizational Complaints: A Machine Learning Analysis Reveals Divergent Patterns in Patient Reviews Across Russian Cities
Source: Healthcare (Basel). 2025 Oct 20;13(20):2641. doi: 10.3390/healthcare13202641 (PMC12563190; doi:10.3390/healthcare13202641)
Supplement: Supplementary file 1 [file healthcare-13-02641-s001.zip]

Archive with 1 entries (1 files):
- healthcare-3892722-supplementary.pdf
